# Supplementary material for: Expert opinion on metal chains and other indestructible objects as proper enrichment for intensively-farmed pigs
Source: PLoS One. 2019 Feb 22;14(2):e0212610. doi: 10.1371/journal.pone.0212610 (PMC6386313; doi:10.1371/journal.pone.0212610)
Supplement: S1 Dataset — Pink cells have been deleted to maintain expert anonymity. (XLS) [file pone.0212610.s001.xls]

## Sheet: Replies As Subm Anon
Pink cells have been deleted to maintain expert anonimity.	Answer format (See S1 Table)				Expert 1				Expert 2				Expert 3				4				5				6				7				8				9				10				11				12
Row	Column A	B	C	D	A	B	C	D	A	B	C	D	A	B	C	D	A	B	C	D	A	B	C	D	A	B	C	D	A	B	C	D	A	B	C	D	A	B	C	D	A	B	C	D	A	B	C	D	A
1
2	Score:	Score:	Namely/Because:	Namely/because:	8		Score: not improved. not known if made worse		7		see 15A						0		Namely/Because: There will be very little difference in welfare experience by pigs when a chain is hanging in a pen comparted to a chain with indestr. Object.		6	2	In my opinion, the reduction in welfare has been small, and partly depends on the material of the object.	Some farmers think balls in chains must be effective because they are sold commercially. Most farmers don't spend much time observing their pigs' behaviour, so their beliefs are not necessarily based on what their pigs actually do. Veterinarians often do not have very much background in behaviour either, and they rarely pay attention to object use when visiting farms.	5	3	Namely/Because: It depends what is on the end of the chain. Something like a hard plastic ball that they can`t get their mouth around is worse than nothing. Hard wood may be no worse if it is of an approriate diameter. In my experience, too many objects, wood included, are too large.	Namely/because: I`ve encountered farmers who tell me that the pigs enjoy playing with the objects, although on the same farms the objects seem to be largely ignored as far as I can see.	8	3		Namely/because: In my experience farmers and veterinarians have little thoughts about the suitability of enrichment materials in general. They see it as something "legally required" and most of the time do not consider the suitability for pigs (nor the importance of rooting or chewing for pigs). Of course there are exceptions.	NA		Namely/Because:	Namely/because:	5	2	Namely/Because: It would depend to which conditions and objects you compared the hypotetical situation	Namely/because: I think, farmers, vets are not aware that indestructible objects are not manipulabled by the animals.	NA	NA		Namely/because:	5	9			6
3	Support: Y/N	Reject: Y/N	Namely:		Y	Y	Support: Y/N; evidence summarised in my publications Reject Y: see refs in 24;										N	N			Y	Y	See row 24	See row 24			Namely: : Not as such. My personal contact with competent authority veterinary inspectors suggests that they scrutinise the quality of wood on offer. In particular some will ask farmers to change from hard to soft wood and some will ask for the diameter to be reduced such that the pigs can actually chew it.				Namely: No, no hard data I'm afraid.		N	N			Y		Personal observation in commercial farms.						N	N			Y
4		From:	To:		common but I do not know a figure																80				30	20	40		NA				low. All farmers use straw or straw or in rare cases only saw dust. Chains not commoly used, and if used, they are only used when there have been tail biting. Chains are then used as an extra toy for the pigs (esp when tb)					5	40		?				90				NA
5		From:	To:		common																20					60	80		NA				Not seen					0	15								5		NA
6					metal bar; plastic bar																Piece of wooden board, dry and several years old	Hard plastic ball	Ice hockey puck		Hard wood that is too big for the bigs	Balls			plastic ball	piece of wood	piece of plastic (e.g. pipe)						ball	plastic tube									Bite-rite		hard wood
7					not known																16	2	2						NA	NA	NA						5	10							1.6	1.6	1.6		70
8				Chain:	2	2	2	2				1.5					1			1	2	1	3	2	3	2		3	1	4 but depends on size, wood type and part of chain to which attached	3	3					7	6		6	8	2			5	5	6	6	0.5
9	Pipe:	Small ball:	Big ball:	Wood:	2	2	2	2	1	1	1	1					1	1	1	1	3	1	1	2	1	3	1	3	3	1	1	4	2	3	4	3	3	4	4	3	6	2	1	8	5	4	3	3	0.5
10	1 chain/15 pigs:	Too high:	On floor:	1 chain/5 pigs & at various heights:	2	1	3	4									1	0	1	1	1	0	2	3	3	1	4	4	2	1	3	3.5	4	1	5	6	3	1	5	6	5	2	7	7	3	2	6	8	0.5
11				Score:	must be destructible												NA				Using objects that have an attractive smell, taste and mouth feel. Pls see 13 for elaboration.	Better design for the shape and complexity of the objects: 1) preferring elongated horizontal shapes that are easy to take into the mouth, so that the pig can chew with molars of both sides at the same time, 2) sufficient size so that more than 1 pig can manipulate the object together, 3) ensuring the objects contain enough moving parts to reduce the predictability of object movement when manipul…	Providing enough many objects per pen that all pigs can use them at the same time.	9					add large screws and/or side chains for variation and for multiple pigs to explore	add pieces of wood (suitable for chewing) to the side of the chain (so end of chain remains usable)		4.5	NA				periodical chage of the material (e.g. 2 every 2 days)	cleaning and desinfection	combined with edible material	6									I have seen see-saw arrangements, or objects hanging horizontally and passing through pen barriers, so that use by a pig in one pen makes an object move in another pen- this is potentially a source of some stimulation.
12				Score:	straw as well has much benefit												NA				Providing them in a corner of the pen where they get soiled; or loose on the floor, with the same consequence	Using hard synthetic materials, such as metal or hard plastics	Providing only one object per pen	0	Objects must be small enough to allow oral manipulation	Must be sited such that they can`t cause injury if they are allowed to swing into a pig	Not sited in dunging area close to the floor	4	do not add nonchewable things (like balls)	Do not add something that makes it monopolizable for a single pig	do not attach too high or at the wrong place in the pen	4	Appropriate height for all pigs to use	Several chains, to enable usage by several pigs at once (minimizing concurrence)														Score:
13					straw, wooden twigs, other fibrous				straw rack	destructible rope							NA				Substrates: There might be potential for chopping and drying various types of plant waste from agriculture (stems, leaves etc.) and experimenting whether these coluld be given in slatted-floor pens in larger quantities as compared to straw, as the use of straw is usually limited by the risk of obstructing the slurry system.	Objects: Pieces of trees harvested within the last couple of months and used for max half a year at a time, so they still retain the smell, taste and mouth feel resembling living plants. Differences between tree species to be taken into consideration include eg hardness, xylitol content (sweet taste), volatile organic comppunds (in conifers, can be mildly harmful) etc. The attractiveness largely …	Devices dispensing dry feed, with designs with which pigs have to work in order to attain the feed.	I have been tentatively gathering information related to the idea whether it would be technically and economically feasible to start developing a material specifically meant for indestructible or slowly destructible objects for pigs, based on the biochemical and chemical-engineering know-how of some of the new biorefineries, and using waste products of timber and paper industry as raw materials. …	Soft wood branches of thin diameter	Ropes (I have seen farmers offering these)	Straw racks		fresh birch wood attached horizontally	jute sack (high quality, attached to pen wall, strak opgehangen (niet als touwtje)	basket with roughage	combination of all three, preferably also with two times a day roughage given on floor (in that case, even higher score)	straw :)				dispenser of straw	destructible wood with piece of feed inside
14					9	10			10												8	7	8	9	5	5	6		5	5	5	5.5	7.5	6.5							8.5				8	8	8	8
15					destructible if chewed for some minutes or hours; not causing competition	value of indestr obj = depends entirely on extent of destructibility; 2 if indestructible	Pipe, small&big balls, wood: poor		destructible materials can make good enrichment, whereas non-destructible materials do not have much lasting value. Chains without objects may have slightly more attraction than other indestructible materials because the parts of the chain move and provide an interesting material to chew even if it cannot be destroyed. If a wooden ball or other material reduced this effect by hiding or covering t…	straw rack or destructible rope is far better than a chain with or without an object attached. I terms of numbers, I might put a straw rack at 10, a chain at 1-2, and a chain with its tip hidden in a solid object like a ball at 1.	importance of an exposed tip. Even with an indestructible rubber strip														For each: destructability, potential to reduce tail biting				b, r, ch and combination, potential to reduce tb, eb, fb, pmdb, accessible to multiple pigs, odourous. Based on po, rep and sciref	b, r, ch and combination, potential to reduce tb, eb, fb, pmdb, accessible to multiple pigs, odourous. Based on po, rep and sciref	b, r, ch and combination, potential to reduce tb, eb, fb, pmdb, accessible to multiple pigs, odourous. Based on po, rep and sciref		Possible to manipulate and destruct and enables performance of natural behaviour	Rootable, but needed in rather large amounts to be really useful.											Reductie van f en a. Goede AMI, ch, r. Eigen po
16	Score:	Scientist/Vet/Advisor/Other			10	scientist											7	Scientist			7	Scientist							9	Scientist			8	Scientist, Other: I've worked as an animal keeper at several types of pig farms. Agronomist and animal scientist. PHD-student researching how straw usage and how it can be used in order to minimize tail biting behaviour.			5	Scientist				Vet			7	Scientist & Vet
17																									Scientists	Farmers	Vets	Inspectors
18																									Rick D'Eath
19	Y/N				y																Y				Y				Y				Y				Y								Y				Y
20	Y/N				y																Y				Y				Y				Y				Y								Y				Y
21	Y/N/Perhaps				Y																Y				Perhaps				Perhaps, if you think I could make a valuable contribution				Perhaps, Would have been super fun(!), but I know very little about this type of enrichment since it is not used in my country.				Perhaps								Y				Perhaps
22	Y/N				y																Y				Y				Y				Y				Y								Y				Y
23					I have a data paper still to be written PhD student who never wrote it																When considering the functionality of enrichment objects and substrates, the focus is usually on manipulation motivated by exploratory behaviour. Our recent, as yet unpublished study suggests that pigs also manipulate materials while lying down, if there are suitable materials available in the resting area; our findings include e.g. data on pigs settling a rope or a wooden piece on top of the hea…												As mentioned earlier. This type of enrichment (chains only) is seldom used (ropes and similar objects are more often used)and is mainly used when tail biting has alredy been seen in the pen, in order to prevent further outbreaks. However, farmers seem to think that it is useful, since the method is used over and over again.
24
25																					(Hard)wood score: 2 for old and dry wood (the usual case); and 7 for recently harvested wood with fresh smell and taste				preval chains: Its now several years since I was commonly on UK commercial farms, but at that point I would estimate around 50%. I have been to 5 commercial farms in Italy, Denmark and Germany in the last 3 years. All had wood on chains or no chains at all. None had bare chains.				The scores are based on a mixture of scientific papers and own experience				straw: 6-9 (depending on amount and how it is supplied); peat: 6-7 (depending on amount)
26																													Many of the effects of additions to a chain really depend on details like how big it is and how it is attached (so big piece of wood will reduce attractiveness of chain for pigs, smaller pieces of wood attached to the sides of the chain may work better). Also, the size of the chain and its "schakels" will influence how well pigs can chew on the chain.																				Note to Q2: score 6
[truncated: 91 more columns]
